# Supplementary material for: An outbreak of Gynanisa maja (Lepidoptera: Saturniidae) larvae in the south‐eastern lowveld of Zimbabwe
Source: Ecol Evol. 2023 Dec 3;13(12):e10790. doi: 10.1002/ece3.10790 (PMC10694379; doi:10.1002/ece3.10790)
Supplement: Supplementary file 1 — Appendix S1 and S2. [file ECE3-13-e10790-s001.xlsx]

## Sheet: GNP-sheet1
								(A 9 point scale was used on % browsed leaves and recovery where 1=0, 2=1, 3=2–10, 4=11–25, 5=26–50, 6=51–75, 7=76–90, 8=91–95, 9=96–100%)
Date	Plot Number	Species Name	Tree (T)/	Height	Canopy	Canopy	% Leaves	Tree/Shrub	% Recovery	Co-ordinates:		NOTES
			Shrub(S)	(m)	D1 (m)	D2 (m)	browsed	recovery Yes/No		X	Y
										21.2358	31.8992	Corner 1
										21.2355	31.8993	Corner 2
										21.2358	31.8995	Corner 3
										21.2356	31.8996	Corner 4
2023-01-17	1	Colophospermum mopane	T	3.9	3.3	2.9	7	Yes	8
2023-01-17	1	Colophospermum mopane	S	1.5	1.6	1.5	7	Yes	8
2023-01-17	1	Colophospermum mopane	T	3.9	3.7	3.2	8	Yes	8
2023-01-17	1	Colophospermum mopane	T	3.2	2.7	3	8	Yes	8
2023-01-17	1	Colophospermum mopane	T	4.5	3	4.4	7	Yes	8
2023-01-17	1	Colophospermum mopane	T	6.2	3.5	4.6	7	Yes	8
2023-01-17	1	Colophospermum mopane	S	2.7	1.9	1.6	8	Yes	8
2023-01-17	1	Colophospermum mopane	T	3.1	2.6	2.7	8	Yes	8
2023-01-17	1	Colophospermum mopane	T	4.7	3	3.2	8	Yes	8
2023-01-17	1	Dichrostachys cinerea	S	0.7	1.4	1.7	0	No	0
2023-01-17	1	Colophospermum mopane	S	1.9	2.1	2.7	8	Yes	8
2023-01-17	1	Colophospermum mopane	T	6.5	8.3	7	8	Yes	8
2023-01-17	1	Colophospermum mopane	T	4.8	3.8	5.5	8	Yes	8
2023-01-17	1	Colophospermum mopane	S	1.8	2.6	2.5	8	Yes	8
2023-01-17	1	Colophospermum mopane	S	0.7	0.9	0.8	8	Yes	8
2023-01-17	1	Colophospermum mopane	T	3.3	3	3.1	8	Yes	8
2023-01-17	1	Colophospermum mopane	T	4.7	3.8	5	8	Yes	8
2023-01-17	1	Colophospermum mopane	T	3.7	3.2	3	8	Yes	8
2023-01-17	1	Colophospermum mopane	S	1.6	1.5	1.6	8	Yes	8
2023-01-17	1	Colophospermum mopane	T	3.3	3.8	3.1	8	Yes	8
2023-01-17	1	Colophospermum mopane	T	3.6	4	3.6	8	Yes	8
2023-01-17	1	Colophospermum mopane	T	4.1	8.8	5	8	Yes	8
2023-01-17	1	Colophospermum mopane	S	1.6	2	1.9	8	Yes	8
2023-01-17	1	Colophospermum mopane	S	2.2	2	2.3	8	Yes	8
2023-01-17	1	Colophospermum mopane	T	3.5	3.3	3.1	8	Yes	8
2023-01-17	1	Colophospermum mopane	T	4	3.2	3.7	8	Yes	8
2023-01-17	1	Combretum imberbe	S	2.7	2.3	2.2	0	No	0
2023-01-17	1	Colophospermum mopane	S	2.8	2.3	3.2	8	Yes	8
2023-01-17	1	Colophospermum mopane	T	4.1	5	3.9	8	Yes	8
2023-01-17	1	Colophospermum mopane	T	4.5	4	5	8	Yes	8
2023-01-17	1	Colophospermum mopane	S	1.8	2.1	2	8	Yes	8
2023-01-17	1	Colophospermum mopane	S	0.8	1.2	1.4	8	Yes	8
2023-01-17	1	Dichrostachys cinerea	S	0.55	1.2	1.6	0	No	0			Dead mopane worms seen on the ground.
										21.3345	31.8756	Corner 1
										21.3342	31.8754	Corner 2
										21.3344	31.8758	Corner 3
										21.3341	31.8757	Corner 4
2023-01-18	2	Colophospermum mopane	T	5.7	5	5.5	6	Yes	8
2023-01-18	2	Combretum apiculatum	T	4.3	3.3	3	0	No	0
2023-01-18	2	Combretum apiculatum	T	3.5	2.5	2.6	0	No	0
2023-01-18	2	Combretum apiculatum	T	3.7	3.9	3.3	0	No	0
2023-01-18	2	Combretum apiculatum	T	3.6	3.3	2.6	0	No	0
2023-01-18	2	Combretum apiculatum	T	3.3	2.5	2.9	0	No	0
2023-01-18	2	Combretum apiculatum	T	3.2	2.9	3	0	No	0
2023-01-18	2	Combretum mossambicense	S	2.7	1.5	2	0	No	0
2023-01-18	2	Colophospermum mopane	T	3.1	2.4	2.8	2	Yes	8
2023-01-18	2	Combretum apiculatum	T	3.7	3.5	2.9	0	No	0
2023-01-18	2	Combretum apiculatum	T	3.6	4.2	4.1	0	No	0
2023-01-18	2	Combretum mossambicense	S	3.2	2.6	3.5	0	No	0
2023-01-18	2	Combretum apiculatum	S	2.6	1.5	2.3	0	No	0
2023-01-18	2	Combretum mossambicense	S	2.7	1.8	1.6	0	No	0
2023-01-18	2	Combretum apiculatum	S	1.6	0.4	0.4	0	No	0
2023-01-18	2	Boscia angustifolia	S	1.9	0.6	0.5	0	No	0
2023-01-18	2	Colophospermum mopane	T	3.4	3.3	3.2	1	Yes	8
2023-01-18	2	Combretum apiculatum	S	1.8	1.9	2.1	0	No	0
2023-01-18	2	Colophospermum mopane	T	11	6.5	5.5	2	Yes	8
2023-01-18	2	Combretum apiculatum	S	1.8	1.3	1.4	0	No	0
2023-01-18	2	Colophospermum mopane	S	2.7	2.3	1.8	3	Yes	8
2023-01-18	2	Colophospermum mopane	T	3	2.6	2	6	Yes	8
2023-01-18	2	Colophospermum mopane	T	3.7	4.3	3.3	6	Yes	8
2023-01-18	2	Colophospermum mopane	T	3.2	3.5	2.8	7	Yes	8
2023-01-18	2	Combretum apiculatum	T	3.4	2.2	2.3	0	No	0
2023-01-18	2	Colophospermum mopane	T	4	2.8	2.2	2	Yes	8
2023-01-18	2	Colophospermum mopane	T	3.5	2.1	2.7	5	Yes	7
2023-01-18	2	Colophospermum mopane	T	3.2	3.1	4	7	Yes	8
2023-01-18	2	Combretum apiculatum	S	2.3	1.3	1.5	0	No	0
2023-01-18	2	Combretum apiculatum	S	1.7	1.6	1.4	0	No	0
2023-01-18	2	Combretum apiculatum	T	3.1	2.4	4.2	0	No	0
2023-01-18	2	Combretum apiculatum	S	2.1	1	1.1	0	No	0
2023-01-18	2	Combretum apiculatum	S	2.4	2.1	1.9	0	No	0
2023-01-18	2	Combretum apiculatum	S	1.3	2.1	1.3	0	No	0
2023-01-18	2	Combretum apiculatum	S	2.9	2.6	2.5	0	No	0
2023-01-18	2	Colophospermum mopane	S	2.5	2.9	2.4	7	Yes	8
2023-01-18	2	Colophospermum mopane	S	0.9	0.7	0.6	0	No	0
2023-01-18	2	Colophospermum mopane	S	1.6	3	3.2	2	Yes	8
2023-01-18	2	Colophospermum mopane	T	3	2.9	3.3	4	Yes	8
2023-01-18	2	Colophospermum mopane	S	1.6	1.7	1.2	3	Yes	8
2023-01-18	2	Colophospermum mopane	S	2	2.1	1.1	1	Yes	8
2023-01-18	2	Colophospermum mopane	S	2.6	2.1	2.8	6	Yes	8
2023-01-18	2	Colophospermum mopane	S	2.5	2	1.7	2	Yes	8
2023-01-18	2	Colophospermum mopane	S	1.4	1.2	1.1	1	Yes	8
2023-01-18	2	Colophospermum mopane	T	3.5	3.3	3.4	6	Yes	7
2023-01-18	2	Colophospermum mopane	S	2.1	2	2	4	Yes	8
2023-01-18	2	Colophospermum mopane	T	3.2	2.3	2.8	4	Yes	8
2023-01-18	2	Colophospermum mopane	S	1.6	0.8	0.7	8	Yes	8
2023-01-18	2	Colophospermum mopane	S	0.9	1.1	1.2	1	Yes	8
2023-01-18	2	Colophospermum mopane	S	1.7	1.1	1	3	Yes	8
2023-01-18	2	Colophospermum mopane	S	2.2	1.4	1.8	8	Yes	7
2023-01-18	2	Colophospermum mopane	S	2.6	1.9	1.5	8	Yes	8
2023-01-18	2	Colophospermum mopane	S	2.3	1.8	1.7	5	Yes	7
2023-01-18	2	Colophospermum mopane	S	1.7	1.5	1.4	5	Yes	8
2023-01-18	2	Colophospermum mopane	S	2.4	2.3	2.4	6	Yes	8
2023-01-18	2	Combretum apiculatum	S	2.4	1.6	1.5	0	No	0
2023-01-18	2	Colophospermum mopane	S	2.5	2	1.6	5	Yes	8
2023-01-18	2	Combretum apiculatum	S	1.6	1.2	1.4	0	No	0
2023-01-18	2	Combretum apiculatum	S	2	1.1	1	0	No	0
2023-01-18	2	Colophospermum mopane	S	2.9	1.2	1.7	8	Yes	8
2023-01-18	2	Colophospermum mopane	T	4.5	3	4	7	Yes	8
2023-01-18	2	Colophospermum mopane	T	3	1.9	1.5	8	Yes	8
										21.3902	31.8681	Corner 1
										21.3899	31.8681	Corner 2
										21.3899	31.8685	Corner 3
										21.3902	31.8684	Corner 4
2023-01-18	3	Combretum apiculatum	T	3.6	3.3	2.2	0	No	0
2023-01-18	3	Colophospermum mopane	T	3.8	4	3.6	4	Yes	8
2023-01-18	3	Strychnos madagascariensis	S	2.2	0.6	0.8	0	No	0
2023-01-18	3	Sclerocarya birrea	S	1.6	1	0.8	0	No	0
2023-01-18	3	Colophospermum mopane	T	5.1	2.6	2.4	6	Yes	8
2023-01-18	3	Colophospermum mopane	S	2.1	1.7	1.6	1	Yes	8
2023-01-18	3	Colophospermum mopane	S	1.5	0.7	0.9	6	Yes	8
2023-01-18	3	Colophospermum mopane	T	3.4	2.9	3	5	Yes	7
2023-01-18	3	Colophospermum mopane	T	4.7	2.7	2.3	7	Yes	8
2023-01-18	3	Colophospermum mopane	T	4.3	2.8	2.5	6	Yes	8
2023-01-18	3	Colophospermum mopane	S	2.8	1.6	1.5	4	Yes	8
2023-01-18	3	Colophospermum mopane	S	1.2	0.8	1	2	Yes	8
2023-01-18	3	Colophospermum mopane	T	3.2	1.9	3.6	3	Yes	8
2023-01-18	3	Colophospermum mopane	T	4.3	2.6	3.4	7	Yes	8
2023-01-18	3	Colophospermum mopane	S	2.9	1.2	1.3	3	Yes	8
2023-01-18	3	Ehretia amoena	S	1.6	0.7	0.8	0	No	0
2023-01-18	3	Colophospermum mopane	T	3.5	3.1	3.5	1	Yes	8
2023-01-18	3	Colophospermum mopane	S	2.1	1.8	1.4	2	Yes	8
2023-01-18	3	Colophospermum mopane	S	1.5	0.7	0.9	0	No	0
2023-01-18	3	Colophospermum mopane	T	3.3	5.2	2.1	1	Yes	8
2023-01-18	3	Colophospermum mopane	S	1.2	0.6	0.6	1	Yes	8
2023-01-18	3	Colophospermum mopane	S	1.1	0.5	0.6	1	Yes	8
2023-01-18	3	Colophospermum mopane	S	1.5	0.8	0.6	2	Yes	8
2023-01-18	3	Colophospermum mopane	S	1.2	0.6	0.9	1	Yes	8
2023-01-18	3	Colophospermum mopane	S	2.6	2.2	1.7	4	Yes	7
2023-01-18	3	Colophospermum mopane	T	3.7	3.5	2.8	7	Yes	8
2023-01-18	3	Colophospermum mopane	S	2	1.3	1.4	6	Yes	7
2023-01-18	3	Colophospermum mopane	S	2.8	2.2	2	1	Yes	8
2023-01-18	3	Combretum apiculatum	T	4	3	4	0	No	0
2023-01-18	3	Colophospermum mopane	S	2.4	1.6	1.6	0	No	0
2023-01-18	3	Colophospermum mopane	S	2.5	2.3	2	0	No	0
2023-01-18	3	Colophospermum mopane	T	3.4	3.3	2.6	1	Yes	8
2023-01-18	3	Colophospermum mopane	S	2.2	1.8	1.4	1	Yes	8
2023-01-18	3	Colophospermum mopane	S	2.5	2.3	2.4	0	No	0
2023-01-18	3	Colophospermum mopane	S	1.2	1	1	0	No	0
2023-01-18	3	Colophospermum mopane	S	2.1	1.7	2.2	0	No	0
2023-01-18	3	Colophospermum mopane	S	2.5	2.2	1.8	0	No	0
2023-01-18	3	Colophospermum mopane	S	1.5	1	0.9	7	Yes	8
2023-01-18	3	Colophospermum mopane	S	0.9	0.8	1	3	Yes	8
2023-01-18	3	Colophospermum mopane	S	1.4	1.3	1.2	3	Yes	8
2023-01-18	3	Colophospermum mopane	S	1.4	1.4	1.2	0	No	0
2023-01-18	3	Colophospermum mopane	S	1.4	1.8	1	4	Yes	8
2023-01-18	3	Colophospermum mopane	S	1.4	1.3	1	5	Yes	8
2023-01-18	3	Colophospermum mopane	S	2.7	3.4	2.8	5	Yes	8
2023-01-18	3	Combretum apiculatum	S	0.8	1	0.7	0	No	0
2023-01-18	3	Colophospermum mopane	S	2.3	2.2	2.8	3	Yes	8
2023-01-18	3	Combretum apiculatum	T	3.6	4.1	3.4	0	No	0
2023-01-18	3	Colophospermum mopane	S	2.1	2.4	2.6	0	No	0
2023-01-18	3	Colophospermum mopane	S	2.7	2.6	2.1	0	No	0
2023-01-18	3	Colophospermum mopane	T	9.5	8.5	8	0	No	0
2023-01-18	3	Combretum apiculatum	S	2.5	2.6	3.3	0	No	0
2023-01-18	3	Combretum apiculatum	T	3.7	4.4	3.6	0	No	0
2023-01-18	3	Colophospermum mopane	T	3.5	7.9	2.8	7	Yes	8
2023-01-18	3	Combretum apiculatum	T	3.1	3	1.7	0	No	0
2023-01-18	3	Combretum apiculatum	T	4.2	5.5	4.6	0	No	0
2023-01-18	3	Colophospermum mopane	T	3.8	3	3.2	1	Yes	8
2023-01-18	3	Colophospermum mopane	S	2.5	1.7	2.2	7	Yes	8
2023-01-18	3	Colophospermum mopane	T	3.1	2.7	2	1	Yes	8
2023-01-18	3	Combretum apiculatum	T	4.8	2.1	4.3	0	No	0
2023-01-18	3	Colophospermum mopane	S	1.4	1.2	1.3	7	Yes	8
2023-01-18	3	Colophospermum mopane	S	2.8	1.6	1.7	5	Yes	8
2023-01-18	3	Boscia angustifolia	S	1.8	1.3	1.2	0	No	0
2023-01-18	3	Colophospermum mopane	S	2.5	1	2.2	0	No	0
										21.1737	31.9696	Corner 1
										21.1735	31.9694	Corner 2
										21.1734	31.9697	Corner 3
										21.1736	31.9698	Corner 4
2023-01-19	4	Colophospermum mopane	S	2.9	3	3.2	8	Yes	8
2023-01-19	4	Colophospermum mopane	T	3.7	3.7	3.5	8	Yes	8
2023-01-19	4	Colophospermum mopane	T	3.7	2.5	2.5	8	Yes	8
2023-01-19	4	Colophospermum mopane	T	3.2	1.6	1.5	8	Yes	8
2023-01-19	4	Colophospermum mopane	T	3.3	2.5	2.8	8	Yes	8
2023-01-19	4	Colophospermum mopane	S	2.4	2.9	3.3	8	Yes	8
2023-01-19	4	Colophospermum mopane	S	2.3	3	3	8	Yes	8
2023-01-19	4	Colophospermum mopane	T	3.3	2.7	1.8	8	Yes	8
2023-01-19	4	Colophospermum mopane	S	0.8	0.7	0.6	8	Yes	8
2023-01-19	4	Colophospermum mopane	S	0.7	1	0.5	8	Yes	8
2023-01-19	4	Colophospermum mopane	T	4	4.4	4.6	8	Yes	8
2023-01-19	4	Colophospermum mopane	T	3.5	1.9	1.8	8	Yes	8
2023-01-19	4	Colophospermum mopane	T	3.2	2.5	2.3	8	Yes	8
2023-01-19	4	Colophospermum mopane	T	3	2.3	2.2	8	Yes	8
2023-01-19	4	Colophospermum mopane	T	3	3.3	2.7	8	Yes	8
2023-01-19	4	Colophospermum mopane	T	3.6	2.1	2.2	8	Yes	8
2023-01-19	4	Colophospermum mopane	S	1.9	2	1.6	8	Yes	8
2023-01-19	4	Colophospermum mopane	S	2.6	2.8	2.8	8	Yes	8
2023-01-19	4	Colophospermum mopane	T	3.8	3.6	2.7	8	Yes	8
2023-01-19	4	Colophospermum mopane	T	3.6	2.7	3.2	8	Yes	8
2023-01-19	4	Colophospermum mopane	S	2.4	2.6	2.3	8	Yes	8
2023-01-19	4	Cissus cornifolia	S	0.8	0.9	1.2	0	No	0
2023-01-19	4	Colophospermum mopane	T	3.6	3.1	3.2	8	Yes	8
2023-01-19	4	Colophospermum mopane	T	3.7	3.5	4.1	8	Yes	8
2023-01-19	4	Colophospermum mopane	T	3.5	3.2	2.8	8	Yes	8
2023-01-19	4	Colophospermum mopane	T	3	2.8	2.7	8	Yes	8
2023-01-19	4	Colophospermum mopane	S	2	2.4	1.9	8	Yes	8
2023-01-19	4	Colophospermum mopane	S	2.7	2	1.9	8	Yes	8
2023-01-19	4	Colophospermum mopane	S	2.5	2.7	2.5	8	Yes	8
2023-01-19	4	Colophospermum mopane	S	2.4	2.2	2.7	8	Yes	8
2023-01-19	4	Colophospermum mopane	T	3.5	3.6	3.3	8	Yes	8
2023-01-19	4	Colophospermum mopane	S	1.9	1.6	1.5	8	Yes	8
2023-01-19	4	Colophospermum mopane	S	2.4	2.3	2	8	Yes	8
2023-01-19	4	Colophospermum mopane	S	2.1	2	2.2	8	Yes	8
2023-01-19	4	Colophospermum mopane	S	2.9	2.8	2.6	8	Yes	8
2023-01-19	4	Colophospermum mopane	S	1.7	2	2.3	8	Yes	8
2023-01-19	4	Colophospermum mopane	T	3.9	3.4	2.6	8	Yes	8
2023-01-19	4	Colophospermum mopane	S	2.8	2.1	1.8	8	Yes	8
2023-01-19	4	Colophospermum mopane	S	2	2.4	2.5	8	Yes	8
2023-01-19	4	Colophospermum mopane	S	1	1.1	1.2	8	Yes	8
2023-01-19	4	Colophospermum mopane	S	1	1	1.1	8	Yes	8
2023-01-19	4	Colophospermum mopane	S	0.7	1.1	0.8	8	Yes	8
2023-01-19	4	Colophospermum mopane	S	2.5	2.2	2.3	8	Yes	8
2023-01-19	4	Colophospermum mopane	S	1.8	2.3	2.1	8	Yes	8
2023-01-19	4	Colophospermum mopane	S	2.9	2.2	1.8	8	Yes	8
2023-01-19	4	Colophospermum mopane	S	1.6	1.2	1	8	Yes	8
2023-01-19	4	Colophospermum mopane	S	2.5	2.6	3.3	8	Yes	8
2023-01-19	4	Colophospermum mopane	T	4	3.4	2.9	8	Yes	8
2023-01-19	4	Colophospermum mopane	T	3	2.4	2.3	8	Yes	8
2023-01-19	4	Colophospermum mopane	T	3.7	2.6	3.3	8	Yes	8
2023-01-19	4	Colophospermum mopane	S	2.7	2.4	3	8	Yes	8
2023-01-19	4	Colophospermum mopane	S	0.6	1	0.7	8	Yes	8
2023-01-19	4	Colophospermum mopane	S	0.9	0.7	1	8	Yes	8
2023-01-19	4	Colophospermum mopane	S	1	0.9	1	8	Yes	8
2023-01-19	4	Colophospermum mopane	S	0.6	0.8	0.6	8	Yes	8
2023-01-19	4	Colophospermum mopane	S	0.8	0.9	0.7	8	Yes	8
2023-01-19	4	Colophospermum mopane	S	0.7	0.6	0.8	8	Yes	8
2023-01-19	4	Colophospermum mopane	S	1.8	2	1.5	8	Yes	8
2023-01-19	4	Colophospermum mopane	S	2.3	2.4	1.5	8	Yes	8
2023-01-19	4	Colophospermum mopane	T	3.3	2.6	2.7	8	Yes	8
2023-01-19	4	Colophospermum mopane	T	3.5	3.4	3.1	8	Yes	8
2023-01-19	4	Colophospermum mopane	S	2.2	2.1	2	8	Yes	8
2023-01-19	4	Colophospermum mopane	S	1.9	2.3	1.8	8	Yes	8
2023-01-19	4	Colophospermum mopane	S	2.8	2	2.2	8	Yes	8
2023-01-19	4	Colophospermum mopane	S	2.5	1.9	1.9	8	Yes	8
2023-01-19	4	Colophospermum mopane	T	3.3	2.8	2.1	8	Yes	8
2023-01-19	4	Colophospermum mopane	S	0.8	1.1	0.6	8	Yes	8
2023-01-19	4	Colophospermum mopane	S	0.8	0.9	0.6	8	Yes	8
2023-01-19	4	Colophospermum mopane	S	2	2.1	1.9	8	Yes	8
2023-01-19	4	Colophospermum mopane	T	3	2.4	2.2	8	Yes	8
2023-01-19	4	Colophospermum mopane	S	2.3	1.4	2.1	8	Yes	8
2023-01-19	4	Colophospermum mopane	S	2.4	2.3	3	8	Yes	8
2023-01-19	4	Colophospermum mopane	T	3.7	3.3	2.9	8	Yes	8
2023-01-19	4	Colophospermum mopane	S	2.1	1.6	2.7	8	Yes	8
2023-01-19	4	Colophospermum mopane	T	3	1.8	2.8	8	Yes	8
2023-01-19	4	Colophospermum mopane	T	3.1	3.2	2.8	8	Yes	8			Mopane worms seen dead on the ground.
										21.2006	31.9822	Corner 1
										21.2008	31.9822	Corner 2
										21.2009	31.9825	Corner 3
										21.2006	31.9824	Corner 4
2023-01-19	5	Colophospermum mopane	T	3.6	4	3.5	8	Yes	8
2023-01-19	5	Colophospermum mopane	S	1.4	1.7	1.6	8	Yes	8
2023-01-19	5	Colophospermum mopane	T	3.5	3.6	3	8	Yes	8
2023-01-19	5	Colophospermum mopane	T	3.3	3.4	3.7	8	Yes	8
2023-01-19	5	Colophospermum mopane	S	0.6	0.7	1	8	Yes	8
2023-01-19	5	Colophospermum mopane	S	2.9	2.2	1.9	8	Yes	8
2023-01-19	5	Colophospermum mopane	T	4.2	3.3	3.1	8	Yes	8
2023-01-19	5	Colophospermum mopane	S	2.8	2	2.1	8	Yes	8
2023-01-19	5	Colophospermum mopane	S	1.7	1.4	2.6	8	Yes	8
2023-01-19	5	Colophospermum mopane	T	4.2	4	3.9	8	Yes	8
2023-01-19	5	Colophospermum mopane	S	2.5	1.9	1.7	8	Yes	8
2023-01-19	5	Colophospermum mopane	T	3.2	2.7	2.6	8	Yes	8
2023-01-19	5	Colophospermum mopane	S	1.9	5	2.3	8	Yes	8
2023-01-19	5	Colophospermum mopane	T	4.2	4.3	3	8	Yes	8
2023-01-19	5	Combretum apiculatum	S	2.5	2.1	2	0	No	0
2023-01-19	5	Colophospermum mopane	S	2.2	1.9	1.7	8	Yes	8
2023-01-19	5	Colophospermum mopane	S	2.4	2.3	1.7	8	Yes	8
2023-01-19	5	Colophospermum mopane	S	2.6	2	2.1	8	Yes	8
2023-01-19	5	Colophospermum mopane	T	3.5	4	3.4	8	Yes	8
2023-01-19	5	Colophospermum mopane	S	1.8	1.5	1.6	7	Yes	8
2023-01-19	5	Colophospermum mopane	S	2.7	2	1.9	8	Yes	8
2023-01-19	5	Colophospermum mopane	T	3.4	6	3.2	8	Yes	8
2023-01-19	5	Colophospermum mopane	S	1.6	1.8	1.5	8	Yes	8
2023-01-19	5	Colophospermum mopane	T	3.4	2.8	3	8	Yes	8
2023-01-19	5	Colophospermum mopane	S	1.8	1.8	2.4	8	Yes	7
2023-01-19	5	Colophospermum mopane	S	0.6	1.3	1.2	8	Yes	8
2023-01-19	5	Colophospermum mopane	T	3.5	3.5	3.2	8	Yes	8
2023-01-19	5	Colophospermum mopane	S	2.5	2.7	3.1	8	Yes	8
2023-01-19	5	Colophospermum mopane	S	1.4	1.5	1.6	8	Yes	8
2023-01-19	5	Colophospermum mopane	T	4.5	4.3	4	8	Yes	8
2023-01-19	5	Colophospermum mopane	T	4.9	4	4.8	8	Yes	8
2023-01-19	5	Colophospermum mopane	T	4.7	3.5	3.6	8	Yes	8
2023-01-19	5	Combretum apiculatum	S	1.6	2.2	1.5	0	No	0
2023-01-19	5	Colophospermum mopane	S	1.5	1.8	1.7	8	Yes	8
2023-01-19	5	Colophospermum mopane	S	1.8	1.9	1.5	8	Yes	8
2023-01-19	5	Colophospermum mopane	S	1.2	1.7	1.5	8	Yes	8
2023-01-19	5	Colophospermum mopane	S	1.7	0.8	1	8	Yes	8
2023-01-19	5	Colophospermum mopane	T	3.9	4	3.2	8	Yes	8
2023-01-19	5	Combretum apiculatum	S	1.5	1.4	1.4	0	No	0			Mopane worms seen dead on the ground.
										21.2709	31.9229	Corner 1
										21.2706	31.9218	Corner 2
										21.2705	31.9221	Corner 3
										21.2708	31.9223	Corner 4
2023-01-19	6	Colophospermum mopane	T	3.2	2.1	2	5	Yes	8
2023-01-19	6	Colophospermum mopane	S	2.1	2.5	2.3	6	Yes	8
2023-01-19	6	Colophospermum mopane	S	2.6	2.4	2.2	8	Yes	8
2023-01-19	6	Colophospermum mopane	S	1.8	1.6	1.7	4	Yes	8
2023-01-19	6	Colophospermum mopane	S	1.8	1.6	1.9	7	Yes	8
2023-01-19	6	Colophospermum mopane	T	3.9	3.2	3.5	8	Yes	8
2023-01-19	6	Colophospermum mopane	S	2	2.1	2.2	8	Yes	8
2023-01-19	6	Colophospermum mopane	S	0.7	1.2	1.1	8	Yes	8
2023-01-19	6	Colophospermum mopane	T	3	2.8	2.3	6	Yes	8
2023-01-19	6	Combretum apiculatum	S	0.8	1	1.1	0	No	0
2023-01-19	6	Colophospermum mopane	S	1.7	2	1.6	8	Yes	8
2023-01-19	6	Combretum apiculatum	S	1.7	2.6	3.5	0	No	0
2023-01-19	6	Colophospermum mopane	S	2.4	2.6	2.5	8	Yes	8
2023-01-19	6	Colophospermum mopane	T	4.4	3.8	4.2	8	Yes	8
2023-01-19	6	Colophospermum mopane	T	4.2	4.4	3.5	7	Yes	8
2023-01-19	6	Colophospermum mopane	T	4	3.7	2.9	6	Yes	8
2023-01-19	6	Colophospermum mopane	S	1.1	1.3	1.4	8	Yes	8
2023-01-19	6	Colophospermum mopane	S	0.6	0.5	0.8	8	Yes	8
2023-01-19	6	Colophospermum mopane	S	2.6	2.9	3	3	Yes	8
2023-01-19	6	Colophospermum mopane	S	2.3	3.1	2.8	5	Yes	8
2023-01-19	6	Colophospermum mopane	S	1.7	1.3	1	7	Yes	8
2023-01-19	6	Colophospermum mopane	S	1.7	1.6	1.7	6	Yes	8
2023-01-19	6	Colophospermum mopane	T	4.4	4.2	5	8	Yes	8
2023-01-19	6	Colophospermum mopane	T	3.3	2.8	3	7	Yes	8
2023-01-19	6	Colophospermum mopane	S	2.4	2.2	2	8	Yes	8
2023-01-19	6	Colophospermum mopane	S	3	2.3	2.9	8	Yes	8
2023-01-19	6	Colophospermum mopane	T	3.5	3	3.4	8	Yes	8
2023-01-19	6	Colophospermum mopane	S	2.7	2.8	2.3	7	Yes	8
2023-01-19	6	Colophospermum mopane	S	0.6	1	0.7	8	Yes	8
2023-01-19	6	Colophospermum mopane	T	3.8	3	2.8	8	Yes	8
2023-01-19	6	Colophospermum mopane	S	2.5	2.2	2.4	8	Yes	8
2023-01-19	6	Colophospermum mopane	S	2.6	2.5	2.3	8	Yes	8
2023-01-19	6	Combretum apiculatum	S	1.6	1.6	1.3	0	No	0
2023-01-19	6	Colophospermum mopane	T	5	3.2	4	8	Yes	8
2023-01-19	6	Colophospermum mopane	T	3.6	3.5	3.7	4	Yes	8
2023-01-19	6	Colophospermum mopane	S	2.1	1.5	3	7	Yes	8
2023-01-19	6	Colophospermum mopane	S	0.8	1.4	1.1	5	Yes	8
2023-01-19	6	Colophospermum mopane	T	3.9	3	3.2	8	Yes	8
2023-01-19	6	Colophospermum mopane	T	3.1	4.8	4.4	8	Yes	8
2023-01-19	6	Colophospermum mopane	S	2.6	2.1	3	8	Yes	8
2023-01-19	6	Colophospermum mopane	T	5	3.2	3.8	8	Yes	8
2023-01-19	6	Colophospermum mopane	T	6.5	5	6	8	Yes	8
2023-01-19	6	Colophospermum mopane	S	2	1.8	1.5	8	Yes	8
2023-01-19	6	Colophospermum mopane	S	1.9	1.6	1.9	8	Yes	8			Mopane worms seen dead on the ground.

## Sheet: GNP-sheet2
Species Name	Height	Canopy	Canopy	Canopy	Defoliation score	Recovery score
	(m)	D1 (m)	D2 (m)	volume
Colophospermum mopane	3.9	3.3	2.9	9.57	7	8
Colophospermum mopane	1.5	1.6	1.5	2.4	7	8
Colophospermum mopane	3.9	3.7	3.2	11.84	8	8
Colophospermum mopane	3.2	2.7	3	8.1	8	8
Colophospermum mopane	4.5	3	4.4	13.2	7	8
Colophospermum mopane	6.2	3.5	4.6	16.1	7	8
Colophospermum mopane	2.7	1.9	1.6	3.04	8	8
Colophospermum mopane	3.1	2.6	2.7	7.02	8	8
Colophospermum mopane	4.7	3	3.2	9.6	8	8
Colophospermum mopane	1.9	2.1	2.7	5.67	8	8
Colophospermum mopane	6.5	8.3	7	58.1	8	8
Colophospermum mopane	4.8	3.8	5.5	20.9	8	8
Colophospermum mopane	1.8	2.6	2.5	6.5	8	8
Colophospermum mopane	0.7	0.9	0.8	0.72	8	8
Colophospermum mopane	3.3	3	3.1	9.3	8	8
Colophospermum mopane	4.7	3.8	5	19	8	8
Colophospermum mopane	3.7	3.2	3	9.6	8	8
Colophospermum mopane	1.6	1.5	1.6	2.4	8	8
Colophospermum mopane	3.3	3.8	3.1	11.78	8	8
Colophospermum mopane	3.6	4	3.6	14.4	8	8
Colophospermum mopane	4.1	8.8	5	44	8	8
Colophospermum mopane	1.6	2	1.9	3.8	8	8
Colophospermum mopane	2.2	2	2.3	4.6	8	8
Colophospermum mopane	3.5	3.3	3.1	10.23	8	8
Colophospermum mopane	4	3.2	3.7	11.84	8	8
Colophospermum mopane	2.8	2.3	3.2	7.36	8	8
Colophospermum mopane	4.1	5	3.9	19.5	8	8
Colophospermum mopane	4.5	4	5	20	8	8
Colophospermum mopane	1.8	2.1	2	4.2	8	8
Colophospermum mopane	0.8	1.2	1.4	1.68	8	8
Colophospermum mopane	5.7	5	5.5	27.5	6	8
Colophospermum mopane	3.1	2.4	2.8	6.72	2	8
Colophospermum mopane	3.4	3.3	3.2	10.56	1	8
Colophospermum mopane	11	6.5	5.5	35.75	2	8
Colophospermum mopane	2.7	2.3	1.8	4.14	3	8
Colophospermum mopane	3	2.6	2	5.2	6	8
Colophospermum mopane	3.7	4.3	3.3	14.19	6	8
Colophospermum mopane	3.2	3.5	2.8	9.8	7	8
Colophospermum mopane	4	2.8	2.2	6.16	2	8
Colophospermum mopane	3.5	2.1	2.7	5.67	5	7
Colophospermum mopane	3.2	3.1	4	12.4	7	8
Colophospermum mopane	2.5	2.9	2.4	6.96	7	8
Colophospermum mopane	0.9	0.7	0.6	0.42	0	0
Colophospermum mopane	1.6	3	3.2	9.6	2	8
Colophospermum mopane	3	2.9	3.3	9.57	4	8
Colophospermum mopane	1.6	1.7	1.2	2.04	3	8
Colophospermum mopane	2	2.1	1.1	2.31	1	8
Colophospermum mopane	2.6	2.1	2.8	5.88	6	8
Colophospermum mopane	2.5	2	1.7	3.4	2	8
Colophospermum mopane	1.4	1.2	1.1	1.32	1	8
Colophospermum mopane	3.5	3.3	3.4	11.22	6	7
Colophospermum mopane	2.1	2	2	4	4	8
Colophospermum mopane	3.2	2.3	2.8	6.44	4	8
Colophospermum mopane	1.6	0.8	0.7	0.56	8	8
Colophospermum mopane	0.9	1.1	1.2	1.32	1	8
Colophospermum mopane	1.7	1.1	1	1.1	3	8
Colophospermum mopane	2.2	1.4	1.8	2.52	8	7
Colophospermum mopane	2.6	1.9	1.5	2.85	8	8
Colophospermum mopane	2.3	1.8	1.7	3.06	5	7
Colophospermum mopane	1.7	1.5	1.4	2.1	5	8
Colophospermum mopane	2.4	2.3	2.4	5.52	6	8
Colophospermum mopane	2.5	2	1.6	3.2	5	8
Colophospermum mopane	2.9	1.2	1.7	2.04	8	8
Colophospermum mopane	4.5	3	4	12	7	8
Colophospermum mopane	3	1.9	1.5	2.85	8	8
Colophospermum mopane	3.8	4	3.6	14.4	4	8
Colophospermum mopane	5.1	2.6	2.4	6.24	6	8
Colophospermum mopane	2.1	1.7	1.6	2.72	1	8
Colophospermum mopane	1.5	0.7	0.9	0.63	6	8
Colophospermum mopane	3.4	2.9	3	8.7	5	7
Colophospermum mopane	4.7	2.7	2.3	6.21	7	8
Colophospermum mopane	4.3	2.8	2.5	7	6	8
Colophospermum mopane	2.8	1.6	1.5	2.4	4	8
Colophospermum mopane	1.2	0.8	1	0.8	2	8
Colophospermum mopane	3.2	1.9	3.6	6.84	3	8
Colophospermum mopane	4.3	2.6	3.4	8.84	7	8
Colophospermum mopane	2.9	1.2	1.3	1.56	3	8
Colophospermum mopane	3.5	3.1	3.5	10.85	1	8
Colophospermum mopane	2.1	1.8	1.4	2.52	2	8
Colophospermum mopane	1.5	0.7	0.9	0.63	0	0
Colophospermum mopane	3.3	5.2	2.1	10.92	1	8
Colophospermum mopane	1.2	0.6	0.6	0.36	1	8
Colophospermum mopane	1.1	0.5	0.6	0.3	1	8
Colophospermum mopane	1.5	0.8	0.6	0.48	2	8
Colophospermum mopane	1.2	0.6	0.9	0.54	1	8
Colophospermum mopane	2.6	2.2	1.7	3.74	4	7
Colophospermum mopane	3.7	3.5	2.8	9.8	7	8
Colophospermum mopane	2	1.3	1.4	1.82	6	7
Colophospermum mopane	2.8	2.2	2	4.4	1	8
Colophospermum mopane	2.4	1.6	1.6	2.56	0	0
Colophospermum mopane	2.5	2.3	2	4.6	0	0
Colophospermum mopane	3.4	3.3	2.6	8.58	1	8
Colophospermum mopane	2.2	1.8	1.4	2.52	1	8
Colophospermum mopane	2.5	2.3	2.4	5.52	0	0
Colophospermum mopane	1.2	1	1	1	0	0
Colophospermum mopane	2.1	1.7	2.2	3.74	0	0
Colophospermum mopane	2.5	2.2	1.8	3.96	0	0
Colophospermum mopane	1.5	1	0.9	0.9	7	8
Colophospermum mopane	0.9	0.8	1	0.8	3	8
Colophospermum mopane	1.4	1.3	1.2	1.56	3	8
Colophospermum mopane	1.4	1.4	1.2	1.68	0	0
Colophospermum mopane	1.4	1.8	1	1.8	4	8
Colophospermum mopane	1.4	1.3	1	1.3	5	8
Colophospermum mopane	2.7	3.4	2.8	9.52	5	8
Colophospermum mopane	2.3	2.2	2.8	6.16	3	8
Colophospermum mopane	2.1	2.4	2.6	6.24	0	0
Colophospermum mopane	2.7	2.6	2.1	5.46	0	0
Colophospermum mopane	9.5	8.5	8	68	0	0
Colophospermum mopane	3.5	7.9	2.8	22.12	7	8
Colophospermum mopane	3.8	3	3.2	9.6	1	8
Colophospermum mopane	2.5	1.7	2.2	3.74	7	8
Colophospermum mopane	3.1	2.7	2	5.4	1	8
Colophospermum mopane	1.4	1.2	1.3	1.56	7	8
Colophospermum mopane	2.8	1.6	1.7	2.72	5	8
Colophospermum mopane	2.5	1	2.2	2.2	0	0
Colophospermum mopane	2.9	3	3.2	9.6	8	8
Colophospermum mopane	3.7	3.7	3.5	12.95	8	8
Colophospermum mopane	3.7	2.5	2.5	6.25	8	8
Colophospermum mopane	3.2	1.6	1.5	2.4	8	8
Colophospermum mopane	3.3	2.5	2.8	7	8	8
Colophospermum mopane	2.4	2.9	3.3	9.57	8	8
Colophospermum mopane	2.3	3	3	9	8	8
Colophospermum mopane	3.3	2.7	1.8	4.86	8	8
Colophospermum mopane	0.8	0.7	0.6	0.42	8	8
Colophospermum mopane	0.7	1	0.5	0.5	8	8
Colophospermum mopane	4	4.4	4.6	20.24	8	8
Colophospermum mopane	3.5	1.9	1.8	3.42	8	8
Colophospermum mopane	3.2	2.5	2.3	5.75	8	8
Colophospermum mopane	3	2.3	2.2	5.06	8	8
Colophospermum mopane	3	3.3	2.7	8.91	8	8
Colophospermum mopane	3.6	2.1	2.2	4.62	8	8
Colophospermum mopane	1.9	2	1.6	3.2	8	8
Colophospermum mopane	2.6	2.8	2.8	7.84	8	8
Colophospermum mopane	3.8	3.6	2.7	9.72	8	8
Colophospermum mopane	3.6	2.7	3.2	8.64	8	8
Colophospermum mopane	2.4	2.6	2.3	5.98	8	8
Colophospermum mopane	3.6	3.1	3.2	9.92	8	8
Colophospermum mopane	3.7	3.5	4.1	14.35	8	8
Colophospermum mopane	3.5	3.2	2.8	8.96	8	8
Colophospermum mopane	3	2.8	2.7	7.56	8	8
Colophospermum mopane	2	2.4	1.9	4.56	8	8
Colophospermum mopane	2.7	2	1.9	3.8	8	8
Colophospermum mopane	2.5	2.7	2.5	6.75	8	8
Colophospermum mopane	2.4	2.2	2.7	5.94	8	8
Colophospermum mopane	3.5	3.6	3.3	11.88	8	8
Colophospermum mopane	1.9	1.6	1.5	2.4	8	8
Colophospermum mopane	2.4	2.3	2	4.6	8	8
Colophospermum mopane	2.1	2	2.2	4.4	8	8
Colophospermum mopane	2.9	2.8	2.6	7.28	8	8
Colophospermum mopane	1.7	2	2.3	4.6	8	8
Colophospermum mopane	3.9	3.4	2.6	8.84	8	8
Colophospermum mopane	2.8	2.1	1.8	3.78	8	8
Colophospermum mopane	2	2.4	2.5	6	8	8
Colophospermum mopane	1	1.1	1.2	1.32	8	8
Colophospermum mopane	1	1	1.1	1.1	8	8
Colophospermum mopane	0.7	1.1	0.8	0.88	8	8
Colophospermum mopane	2.5	2.2	2.3	5.06	8	8
Colophospermum mopane	1.8	2.3	2.1	4.83	8	8
Colophospermum mopane	2.9	2.2	1.8	3.96	8	8
Colophospermum mopane	1.6	1.2	1	1.2	8	8
Colophospermum mopane	2.5	2.6	3.3	8.58	8	8
Colophospermum mopane	4	3.4	2.9	9.86	8	8
Colophospermum mopane	3	2.4	2.3	5.52	8	8
Colophospermum mopane	3.7	2.6	3.3	8.58	8	8
Colophospermum mopane	2.7	2.4	3	7.2	8	8
Colophospermum mopane	0.6	1	0.7	0.7	8	8
Colophospermum mopane	0.9	0.7	1	0.7	8	8
Colophospermum mopane	1	0.9	1	0.9	8	8
Colophospermum mopane	0.6	0.8	0.6	0.48	8	8
Colophospermum mopane	0.8	0.9	0.7	0.63	8	8
Colophospermum mopane	0.7	0.6	0.8	0.48	8	8
Colophospermum mopane	1.8	2	1.5	3	8	8
Colophospermum mopane	2.3	2.4	1.5	3.6	8	8
Colophospermum mopane	3.3	2.6	2.7	7.02	8	8
Colophospermum mopane	3.5	3.4	3.1	10.54	8	8
Colophospermum mopane	2.2	2.1	2	4.2	8	8
Colophospermum mopane	1.9	2.3	1.8	4.14	8	8
Colophospermum mopane	2.8	2	2.2	4.4	8	8
Colophospermum mopane	2.5	1.9	1.9	3.61	8	8
Colophospermum mopane	3.3	2.8	2.1	5.88	8	8
Colophospermum mopane	0.8	1.1	0.6	0.66	8	8
Colophospermum mopane	0.8	0.9	0.6	0.54	8	8
Colophospermum mopane	2	2.1	1.9	3.99	8	8
Colophospermum mopane	3	2.4	2.2	5.28	8	8
Colophospermum mopane	2.3	1.4	2.1	2.94	8	8
Colophospermum mopane	2.4	2.3	3	6.9	8	8
Colophospermum mopane	3.7	3.3	2.9	9.57	8	8
Colophospermum mopane	2.1	1.6	2.7	4.32	8	8
Colophospermum mopane	3	1.8	2.8	5.04	8	8
Colophospermum mopane	3.1	3.2	2.8	8.96	8	8
Colophospermum mopane	3.6	4	3.5	14	8	8
Colophospermum mopane	1.4	1.7	1.6	2.72	8	8
Colophospermum mopane	3.5	3.6	3	10.8	8	8
Colophospermum mopane	3.3	3.4	3.7	12.58	8	8
Colophospermum mopane	0.6	0.7	1	0.7	8	8
Colophospermum mopane	2.9	2.2	1.9	4.18	8	8
Colophospermum mopane	4.2	3.3	3.1	10.23	8	8
Colophospermum mopane	2.8	2	2.1	4.2	8	8
Colophospermum mopane	1.7	1.4	2.6	3.64	8	8
Colophospermum mopane	4.2	4	3.9	15.6	8	8
Colophospermum mopane	2.5	1.9	1.7	3.23	8	8
Colophospermum mopane	3.2	2.7	2.6	7.02	8	8
Colophospermum mopane	1.9	5	2.3	11.5	8	8
Colophospermum mopane	4.2	4.3	3	12.9	8	8
Colophospermum mopane	2.2	1.9	1.7	3.23	8	8
Colophospermum mopane	2.4	2.3	1.7	3.91	8	8
Colophospermum mopane	2.6	2	2.1	4.2	8	8
Colophospermum mopane	3.5	4	3.4	13.6	8	8
Colophospermum mopane	1.8	1.5	1.6	2.4	7	8
Colophospermum mopane	2.7	2	1.9	3.8	8	8
Colophospermum mopane	3.4	6	3.2	19.2	8	8
Colophospermum mopane	1.6	1.8	1.5	2.7	8	8
Colophospermum mopane	3.4	2.8	3	8.4	8	8
Colophospermum mopane	1.8	1.8	2.4	4.32	8	7
Colophospermum mopane	0.6	1.3	1.2	1.56	8	8
Colophospermum mopane	3.5	3.5	3.2	11.2	8	8
Colophospermum mopane	2.5	2.7	3.1	8.37	8	8
Colophospermum mopane	1.4	1.5	1.6	2.4	8	8
Colophospermum mopane	4.5	4.3	4	17.2	8	8
Colophospermum mopane	4.9	4	4.8	19.2	8	8
Colophospermum mopane	4.7	3.5	3.6	12.6	8	8
Colophospermum mopane	1.5	1.8	1.7	3.06	8	8
Colophospermum mopane	1.8	1.9	1.5	2.85	8	8
Colophospermum mopane	1.2	1.7	1.5	2.55	8	8
Colophospermum mopane	1.7	0.8	1	0.8	8	8
Colophospermum mopane	3.9	4	3.2	12.8	8	8
Colophospermum mopane	3.2	2.1	2	4.2	5	8
Colophospermum mopane	2.1	2.5	2.3	5.75	6	8
Colophospermum mopane	2.6	2.4	2.2	5.28	8	8
Colophospermum mopane	1.8	1.6	1.7	2.72	4	8
Colophospermum mopane	1.8	1.6	1.9	3.04	7	8
Colophospermum mopane	3.9	3.2	3.5	11.2	8	8
Colophospermum mopane	2	2.1	2.2	4.62	8	8
Colophospermum mopane	0.7	1.2	1.1	1.32	8	8
Colophospermum mopane	3	2.8	2.3	6.44	6	8
Colophospermum mopane	1.7	2	1.6	3.2	8	8
Colophospermum mopane	2.4	2.6	2.5	6.5	8	8
Colophospermum mopane	4.4	3.8	4.2	15.96	8	8
Colophospermum mopane	4.2	4.4	3.5	15.4	7	8
Colophospermum mopane	4	3.7	2.9	10.73	6	8
Colophospermum mopane	1.1	1.3	1.4	1.82	8	8
Colophospermum mopane	0.6	0.5	0.8	0.4	8	8
Colophospermum mopane	2.6	2.9	3	8.7	3	8
Colophospermum mopane	2.3	3.1	2.8	8.68	5	8
Colophospermum mopane	1.7	1.3	1	1.3	7	8
Colophospermum mopane	1.7	1.6	1.7	2.72	6	8
Colophospermum mopane	4.4	4.2	5	21	8	8
Colophospermum mopane	3.3	2.8	3	8.4	7	8
Colophospermum mopane	2.4	2.2	2	4.4	8	8
Colophospermum mopane	3	2.3	2.9	6.67	8	8
Colophospermum mopane	3.5	3	3.4	10.2	8	8
Colophospermum mopane	2.7	2.8	2.3	6.44	7	8
Colophospermum mopane	0.6	1	0.7	0.7	8	8
Colophospermum mopane	3.8	3	2.8	8.4	8	8
Colophospermum mopane	2.5	2.2	2.4	5.28	8	8
Colophospermum mopane	2.6	2.5	2.3	5.75	8	8
Colophospermum mopane	5	3.2	4	12.8	8	8
Colophospermum mopane	3.6	3.5	3.7	12.95	4	8
Colophospermum mopane	2.1	1.5	3	4.5	7	8
Colophospermum mopane	0.8	1.4	1.1	1.54	5	8
Colophospermum mopane	3.9	3	3.2	9.6	8	8
Colophospermum mopane	3.1	4.8	4.4	21.12	8	8
Colophospermum mopane	2.6	2.1	3	6.3	8	8
Colophospermum mopane	5	3.2	3.8	12.16	8	8
Colophospermum mopane	6.5	5	6	30	8	8
Colophospermum mopane	2	1.8	1.5	2.7	8	8
Colophospermum mopane	1.9	1.6	1.9	3.04	8	8

## Sheet: MWR-plot1
	Plot length	25		Area (ha)	0.0125		Number per ha	70160		Average mass (g)	10.2
	Plot width	5					Mass (kg) per ha	715.632		Average mass (kg)	0.0102
	Speckeled	Anomalous
	2	2
	16
	1
	7
	12
	12
	10
	3
	9
	1
	9
	11
	3
	21
	5
	12
	15
	40
	3
	9
	9
	2
	1
	12
	42
	9
	26
	9
	1
	1
	1
	7
	7
	6
	5
	4
	1
	8
	25
	1
	11
	1
	31
	63
	13
	7
	1
	2
	5
	22
	74
	18
	37
	37
	1
	82
	15
	48
	1
	16
	4
	9
	1
Total	877

## Sheet: MWR-plot2
	Plot length	25		Area (ha)	0.0125		Number per ha	26640		Average mass (g)	10.2
	Plot width	5					Mass (kg) per ha	271.728		Average mass (kg)	0.0102
	Speckeled	Anomalous
	4	1
	16
	3
	5
	2
	6
	24
	7
	7
	57
	26
	1
	29
	65
	20
	1
	1
	4
	2
	52
	1
Total	333

## Sheet: MWR-plot3
	Plot length	25		Area (ha)	0.0125		Number per ha	17760		Average mass (g)	10.2
	Plot width	5					Mass (kg) per ha	181.152		Average mass (kg)	0.0102
	Speckeled	Anomalous
	3	3
	1	1
	31	2
	21	2
	1
	1
	16
	8
	2
	4
	50
	3
	3
	2
	1
	2
	1
	1
	15
	5
	1
	7
	16
	8
	1
	2
	2
	5
	1
	1
	7
Total	222	8

## Sheet: Average
Average (kg) mass per ha	389.504		Multiple of large herbivore biomass	5.728
Total outbreak mass (tons)	5811		Equivalent number of elephants	3368.7
